# Supplementary material for: Plasma Bile Acid Profile in Patients with and without Type 2 Diabetes
Source: Metabolites. 2021 Jul 14;11(7):453. doi: 10.3390/metabo11070453 (PMC8304030; doi:10.3390/metabo11070453)
Supplement: Supplementary file 1 [file metabolites-11-00453-s001.zip]

Archive with 1 entries (1 files):
- metabolites-1279380-supplementary.pdf
